# Supplementary material for: Effect of Osmotic Pressure on Whey Protein Concentration in Forward Osmosis
Source: Membranes (Basel). 2021 Jul 29;11(8):573. doi: 10.3390/membranes11080573 (PMC8401517; doi:10.3390/membranes11080573)
Supplement: Supplementary file 1 [file membranes-11-00573-s001.zip]

Archive with 1 entries (1 files):
- membranes-1323338-supplementary.pdf
